# Supplementary material for: Identification of Biochemical and Molecular Markers of Early Aging in Childhood Cancer Survivors
Source: Cancers (Basel). 2021 Oct 18;13(20):5214. doi: 10.3390/cancers13205214 (PMC8534026; doi:10.3390/cancers13205214)
Supplement: Supplementary file 1 [file cancers-13-05214-s001.zip]

Archive with 2 entries (2 files):
- cancers-1402733-Figure S3-original-images.pdf
- cancers-1402733-supplementary Figure S1,S2.pdf
